# Supplementary material for: N-(2-Chloro­phen­yl)succinimide
Source: Acta Crystallogr Sect E Struct Rep Online. 2010 Mar 27;66(Pt 4):o921. doi: 10.1107/S1600536810010457 (PMC2984035; doi:10.1107/S1600536810010457)
Supplement: Supplementary file 2 [file e-66-0o921-Isup2.hkl]

# 
# h,k,l, Fc-squared, Fo-squared, sigma(Fo-squared) and status flag 
# 
data_I
_shelx_title ' TBSE5 PCA21' 
_shelx_refln_list_code          4 
_shelx_F_calc_maximum       95.46 
_exptl_crystal_F_000       432.00 
_reflns_d_resolution_high  0.8000 
 
loop_ 
 _symmetry_equiv_pos_as_xyz 
 'x, y, z' 
 '-x, -y, z+1/2' 
 '-x+1/2, y, z+1/2' 
 'x+1/2, -y, z' 
 
_cell_length_a    10.6160 
_cell_length_b    11.1910 
_cell_length_c     8.2200 
_cell_angle_alpha  90.000 
_cell_angle_beta   90.000 
_cell_angle_gamma  90.000 
 
_shelx_F_squared_multiplier     1.000 
 
loop_ 
 _refln_index_h 
 _refln_index_k 
 _refln_index_l 
 _refln_F_squared_calc 
 _refln_F_squared_meas 
 _refln_F_squared_sigma 
 _refln_observed_status 
   6   6  -7       17.40       19.38      1.18 o 
   7   6  -7       16.22       10.29      1.24 o 
   2   7  -7       16.74       21.12      1.20 o 
   3   7  -7       11.06       10.40      1.00 o 
   4   7  -7       15.89       14.42      1.15 o 
   5   7  -7       11.66       11.04      1.20 o 
   6   7  -7       41.77       43.27      1.60 o 
   7   7  -7        9.30        7.97      1.14 o 
   1   8  -7       27.67       26.58      0.88 o 
   2   8  -7        7.07       10.22      1.17 o 
   3   8  -7        0.04       -1.04      1.04 o 
   4   8  -7        1.08        0.74      1.02 o 
   5   8  -7        7.48       12.23      1.24 o 
   6   8  -7        6.70       10.84      1.37 o 
   1   9  -7       13.58       14.22      0.93 o 
   2   9  -7       45.45       51.64      1.16 o 
   3   9  -7       20.80       19.87      0.90 o 
   4   9  -7        9.66        8.81      1.27 o 
   1  10  -7        7.76        9.89      1.05 o 
   2  10  -7       34.76       38.95      1.17 o 
   6   2  -6       71.39       79.78      1.47 o 
   7   2  -6      111.32      102.31      1.75 o 
   8   2  -6       68.27       67.95      1.58 o 
   9   2  -6        1.78        0.63      0.90 o 
  10   2  -6       27.59       33.69      1.51 o 
   3   3  -6      144.90      145.35      1.63 o 
   4   3  -6      102.50      104.72      1.52 o 
   5   3  -6       49.28       50.31      1.24 o 
   6   3  -6      263.13      247.52      2.42 o 
   7   3  -6       21.44       21.43      1.16 o 
   8   3  -6       18.69       17.65      1.14 o 
   9   3  -6       31.23       26.15      1.32 o 
  10   3  -6        3.84        1.67      1.18 o 
   0   4  -6      234.83      224.94      1.87 o 
   1   4  -6        7.58        6.46      0.72 o 
   2   4  -6        3.59        2.60      0.71 o 
   3   4  -6       17.18       14.32      0.90 o 
   4   4  -6        1.73        1.51      0.76 o 
   5   4  -6       64.31       62.00      1.41 o 
   6   4  -6      127.57      123.02      1.90 o 
   7   4  -6        2.49        3.19      0.93 o 
   8   4  -6        3.10        4.30      1.03 o 
   9   4  -6       12.62       12.91      1.15 o 
  10   4  -6       17.19       20.41      1.36 o 
   0   5  -6      392.05      396.37      2.61 o 
   1   5  -6       11.91       12.29      0.59 o 
   2   5  -6       32.63       32.92      1.20 o 
   3   5  -6       47.03       41.13      0.80 o 
   4   5  -6      173.05      181.55      2.11 o 
   5   5  -6        9.25       10.20      1.01 o 
   6   5  -6       12.63       11.25      1.06 o 
   7   5  -6       33.83       34.48      1.40 o 
   8   5  -6       17.96       17.53      1.25 o 
   9   5  -6        3.94        4.66      1.25 o 
   0   6  -6      249.56      245.73      2.25 o 
   1   6  -6       27.90       30.75      0.79 o 
   2   6  -6        2.44        2.81      0.60 o 
   3   6  -6       33.90       33.49      1.53 o 
   4   6  -6       42.78       43.51      1.06 o 
   5   6  -6       10.16       13.05      1.08 o 
   6   6  -6       11.99       11.74      1.12 o 
   7   6  -6       23.54       25.82      1.39 o 
   8   6  -6        6.23        3.32      1.18 o 
   9   6  -6        1.77        1.19      1.21 o 
   0   7  -6      359.28      383.64      2.97 o 
   1   7  -6       62.98       68.42      2.25 o 
   2   7  -6      152.32      144.84      1.40 o 
   3   7  -6       37.57       33.63      0.88 o 
   4   7  -6       14.61       12.44      1.25 o 
   5   7  -6        6.08        5.61      0.98 o 
   6   7  -6       13.73       15.37      1.26 o 
   7   7  -6       23.85       22.90      1.35 o 
   8   7  -6       22.32       23.45      1.34 o 
   0   8  -6        0.02        1.39      1.00 o 
   1   8  -6       26.08       26.13      0.90 o 
   2   8  -6       77.32       75.13      1.15 o 
   3   8  -6       26.57       25.50      1.08 o 
   4   8  -6       10.01        9.87      0.78 o 
   5   8  -6        7.43        7.17      0.82 o 
   6   8  -6        5.62        6.68      1.27 o 
   7   8  -6       13.89       14.90      1.40 o 
   0   9  -6       40.33       39.54      1.44 o 
   1   9  -6       12.16       11.38      0.84 o 
   2   9  -6        0.06       -0.06      0.74 o 
   3   9  -6        3.95        2.51      0.72 o 
   4   9  -6       45.77       48.03      2.35 o 
   5   9  -6       22.52       21.48      0.98 o 
   6   9  -6       27.71       27.28      2.84 o 
   0  10  -6       57.66       54.88      1.62 o 
   1  10  -6       33.74       36.87      1.08 o 
   2  10  -6        1.54        1.57      0.80 o 
   3  10  -6       49.77       52.55      1.23 o 
   4  10  -6        3.20        1.19      0.90 o 
   5  10  -6        3.91        2.79      0.85 o 
   0  11  -6        1.17        1.43      1.05 o 
   1  11  -6        0.70        0.02      0.90 o 
   2  11  -6        4.12        5.46      0.93 o 
   2   0  -5      170.95      165.18      1.32 o 
   4   0  -5      809.25      868.79      3.26 o 
   6   0  -5       42.42       40.22      1.16 o 
   8   0  -5       26.29       23.16      1.14 o 
  10   0  -5       10.97       12.89      1.13 o 
   1   1  -5      801.66      790.82      5.73 o 
   2   1  -5      109.92      106.04      1.24 o 
   3   1  -5      408.19      428.57      8.75 o 
   4   1  -5        7.48       10.18      1.10 o 
   5   1  -5      715.82      732.81      5.59 o 
   6   1  -5      462.11      467.31      2.33 o 
   7   1  -5      188.54      184.86      1.43 o 
   8   1  -5        2.93        3.50      0.62 o 
   9   1  -5       74.79       82.80      1.34 o 
  10   1  -5       17.85       18.98      2.09 o 
  11   1  -5       27.00       24.05      0.95 o 
   1   2  -5      125.46      129.95      0.75 o 
   2   2  -5      158.37      142.78      1.48 o 
   3   2  -5       10.87       10.57      0.66 o 
   4   2  -5       45.64       46.69      1.02 o 
   5   2  -5      377.49      376.10      2.55 o 
   6   2  -5       25.88       25.77      1.04 o 
   7   2  -5       62.08       63.52      1.46 o 
   8   2  -5       62.68       58.88      1.02 o 
   9   2  -5       17.86       17.41      1.17 o 
  10   2  -5       35.48       33.56      1.04 o 
  11   2  -5        1.52        1.03      0.72 o 
   1   3  -5      374.79      384.36      1.75 o 
   2   3  -5       24.15       23.35      0.52 o 
   3   3  -5       63.16       66.42      1.14 o 
   4   3  -5      157.83      156.18      1.70 o 
   5   3  -5      254.04      247.90      2.21 o 
   6   3  -5       46.24       43.53      1.25 o 
   7   3  -5       30.25       31.78      1.22 o 
   8   3  -5       45.30       47.13      1.42 o 
   9   3  -5       22.73       26.36      1.26 o 
  10   3  -5       10.70       11.28      1.27 o 
  11   3  -5       25.89       31.58      1.51 o 
   1   4  -5      117.88      129.40      1.00 o 
   2   4  -5      174.44      168.03      2.85 o 
   3   4  -5       42.69       48.60      1.10 o 
   4   4  -5       27.03       24.37      0.96 o 
   5   4  -5        7.77        6.22      0.84 o 
   6   4  -5       34.27       31.47      1.15 o 
   7   4  -5        0.69        0.60      0.89 o 
   8   4  -5       77.64       75.88      1.71 o 
   9   4  -5       13.84       13.31      1.15 o 
  10   4  -5       11.82       11.80      1.16 o 
   1   5  -5      179.17      167.55      1.53 o 
   2   5  -5      147.12      150.76      1.18 o 
   3   5  -5       24.44       23.64      0.99 o 
   4   5  -5      126.36      129.74      1.75 o 
   5   5  -5        8.17        8.15      0.98 o 
   6   5  -5      193.24      190.90      2.26 o 
   7   5  -5       38.93       37.73      1.39 o 
   8   5  -5       33.38       31.91      1.35 o 
   9   5  -5       30.11       34.20      1.54 o 
  10   5  -5        6.43        6.52      1.27 o 
   1   6  -5      124.10      131.45      3.23 o 
   2   6  -5      225.53      212.49      1.49 o 
   3   6  -5      114.44      108.72      1.15 o 
   4   6  -5       18.15       19.20      1.11 o 
   5   6  -5       79.33       82.99      1.69 o 
   6   6  -5       78.08       78.71      1.67 o 
   7   6  -5       55.57       53.72      1.62 o 
   8   6  -5       72.18       69.65      1.82 o 
   9   6  -5       51.13       54.37      1.79 o 
  10   6  -5        1.61        2.84      1.09 o 
   1   7  -5       43.94       49.97      0.93 o 
   2   7  -5       92.37       93.39      1.15 o 
   3   7  -5       20.17       19.42      1.73 o 
   4   7  -5        8.52        6.73      1.05 o 
   5   7  -5       37.79       35.27      1.38 o 
   6   7  -5       25.30       25.08      1.34 o 
   7   7  -5        1.67        1.28      1.06 o 
   8   7  -5       27.96       31.80      1.51 o 
   9   7  -5        1.10       -0.72      1.25 o 
   1   8  -5      101.58      108.29      1.72 o 
   2   8  -5       10.26       10.28      0.74 o 
   3   8  -5       26.65       27.67      1.62 o 
   4   8  -5       59.75       54.41      1.05 o 
   5   8  -5       91.53       99.08      1.97 o 
   6   8  -5       29.35       30.24      1.40 o 
   7   8  -5        6.37        7.36      1.16 o 
   8   8  -5        3.06        2.75      1.23 o 
   1   9  -5       86.52       91.43      1.54 o 
   2   9  -5       54.31       57.89      1.13 o 
   3   9  -5        8.58        8.87      1.68 o 
   4   9  -5        6.79        5.31      0.81 o 
   5   9  -5        3.22        1.72      1.23 o 
   6   9  -5       40.85       52.79      1.78 o 
   7   9  -5        9.85        9.95      1.43 o 
   1  10  -5      139.49      142.74      1.61 o 
   2  10  -5       23.60       22.62      1.00 o 
   3  10  -5        8.07        8.10      0.93 o 
   4  10  -5       11.36        9.89      0.87 o 
   5  10  -5       64.02       69.85      1.33 o 
   6  10  -5       10.12       11.53      1.38 o 
   1  11  -5       12.47       14.39      0.92 o 
   2  11  -5       65.48       77.82      1.73 o 
   3  11  -5        8.58       10.04      0.99 o 
   4  11  -5       23.44       21.08      1.06 o 
   5  11  -5        5.77        4.59      0.91 o 
   1  12  -5       18.59       18.11      2.04 o 
   2  12  -5       14.69       13.97      1.31 o 
   0   0  -4      647.60      638.56      2.79 o 
   2   0  -4      423.54      463.45      1.31 o 
   4   0  -4     1450.64     1518.33      4.13 o 
   6   0  -4      373.64      344.12      2.41 o 
   8   0  -4      221.40      228.30      2.35 o 
  10   0  -4       71.82       66.91      1.66 o 
  12   0  -4        3.81        2.26      1.08 o 
   0   1  -4      231.90      219.83      6.17 o 
   1   1  -4       44.26       40.48      0.45 o 
   2   1  -4      121.65      128.11      2.61 o 
   3   1  -4      163.41      163.61      3.35 o 
   4   1  -4      577.06      598.91      2.68 o 
   5   1  -4      429.79      432.39      1.74 o 
   6   1  -4       57.31       57.31      0.84 o 
   7   1  -4      158.47      168.61      3.29 o 
   8   1  -4       93.30       89.05      1.15 o 
   9   1  -4       14.75       17.34      0.77 o 
  10   1  -4       33.41       30.77      0.93 o 
  11   1  -4       36.13       39.29      1.06 o 
  12   1  -4        3.43        2.81      1.41 o 
   0   2  -4      602.12      632.30      8.07 o 
   1   2  -4      120.41      124.57      0.94 o 
   2   2  -4      705.05      746.57      2.70 o 
   3   2  -4      713.32      706.59      3.44 o 
   4   2  -4      457.09      454.91      1.64 o 
   5   2  -4       63.52       64.50      0.79 o 
   6   2  -4      202.52      194.06      4.13 o 
   7   2  -4      156.26      153.15      1.31 o 
   8   2  -4       48.81       50.26      0.96 o 
   9   2  -4       21.29       21.33      0.93 o 
  10   2  -4       81.98       85.60      1.32 o 
  11   2  -4        5.69        5.99      0.80 o 
  12   2  -4        0.01        1.45      0.84 o 
   0   3  -4      406.75      401.99      1.49 o 
   1   3  -4      150.35      143.90      0.66 o 
   2   3  -4       28.60       26.93      0.53 o 
   3   3  -4      255.25      245.43      1.84 o 
   4   3  -4      221.67      225.21      1.89 o 
   5   3  -4       10.07       10.46      0.78 o 
   6   3  -4       15.45       16.81      0.93 o 
   7   3  -4      212.51      221.38      2.76 o 
   8   3  -4       31.51       28.00      1.28 o 
   9   3  -4       77.02       69.99      1.68 o 
  10   3  -4        1.96        0.12      1.13 o 
  11   3  -4       33.22       38.45      1.52 o 
   0   4  -4     1015.45     1009.24      3.47 o 
   1   4  -4      671.29      704.54      2.18 o 
   2   4  -4       54.93       54.01      1.03 o 
   3   4  -4      888.96      907.69      3.65 o 
   4   4  -4      242.10      242.45      2.06 o 
   5   4  -4        8.62       10.68      0.84 o 
   6   4  -4       18.67       17.65      1.02 o 
   7   4  -4      117.70      120.46      1.91 o 
   8   4  -4       21.54       24.07      1.23 o 
   9   4  -4       18.76       16.45      1.26 o 
  10   4  -4       20.29       19.92      1.31 o 
  11   4  -4        9.67        9.04      1.35 o 
   0   5  -4      105.17       93.53      1.30 o 
   1   5  -4      178.64      169.89      1.18 o 
   2   5  -4      282.25      279.83      1.49 o 
   3   5  -4      150.22      145.63      1.69 o 
   4   5  -4       16.90       17.91      0.95 o 
   5   5  -4        6.90        7.65      0.89 o 
   6   5  -4      157.07      160.52      2.08 o 
   7   5  -4       81.05       82.57      1.71 o 
   8   5  -4       27.14       28.00      1.36 o 
   9   5  -4       68.29       61.98      1.72 o 
  10   5  -4        9.82        8.85      1.35 o 
  11   5  -4        6.46        6.22      1.34 o 
   0   6  -4        4.72        2.05      0.71 o 
   1   6  -4      195.49      194.66      1.34 o 
   2   6  -4      260.06      256.88      3.66 o 
   3   6  -4      147.10      136.65      1.78 o 
   4   6  -4      118.86      118.26      1.73 o 
   5   6  -4       94.15       88.30      1.63 o 
   6   6  -4      115.95      109.86      1.86 o 
   7   6  -4       54.96       61.91      1.67 o 
   8   6  -4       17.60       19.68      1.41 o 
   9   6  -4      152.93      156.29      2.49 o 
  10   6  -4        5.31        5.93      1.30 o 
   0   7  -4      107.30      110.46      1.64 o 
   1   7  -4      113.06      107.24      1.91 o 
   2   7  -4       97.54       98.99      1.14 o 
   3   7  -4      201.38      194.41      2.19 o 
   4   7  -4      180.22      178.51      2.20 o 
   5   7  -4       10.95       10.45      1.06 o 
   6   7  -4       65.15       65.94      1.67 o 
   7   7  -4      130.75      124.75      2.16 o 
   8   7  -4        2.77        1.86      1.17 o 
   9   7  -4        9.37        9.03      1.20 o 
  10   7  -4        3.35        3.75      1.32 o 
   0   8  -4      466.99      471.98      3.29 o 
   1   8  -4      111.03      108.72      2.97 o 
   2   8  -4      168.88      172.96      1.54 o 
   3   8  -4      208.40      207.69      6.90 o 
   4   8  -4       31.83       32.19      1.40 o 
   5   8  -4        9.85       11.03      1.21 o 
   6   8  -4       10.38       10.25      1.17 o 
   7   8  -4       60.39       67.15      1.86 o 
   8   8  -4       26.53       24.21      1.44 o 
   9   8  -4       16.52       13.66      1.34 o 
   0   9  -4      552.37      587.02      3.89 o 
   1   9  -4       31.46       30.89      0.94 o 
   2   9  -4        8.11        6.24      1.32 o 
   3   9  -4       72.56       73.14      1.20 o 
   4   9  -4       63.53       65.53      1.70 o 
   5   9  -4        1.17        0.78      1.15 o 
   6   9  -4       55.42       57.76      1.81 o 
   7   9  -4        8.24       11.08      1.35 o 
   8   9  -4        3.77        4.13      1.35 o 
   0  10  -4      101.48      102.46      1.99 o 
   1  10  -4       26.37       22.74      0.92 o 
   2  10  -4        0.02       -0.43      0.79 o 
   3  10  -4       40.87       40.15      1.02 o 
   4  10  -4       11.91        9.83      0.82 o 
   5  10  -4       10.66        8.92      1.28 o 
   6  10  -4        0.77        0.91      1.20 o 
   7  10  -4       29.06       41.63      1.75 o 
   0  11  -4       19.45       20.12      1.26 o 
   1  11  -4        4.08        4.94      0.78 o 
   2  11  -4        0.87       -0.15      0.75 o 
   3  11  -4        3.28        3.25      1.52 o 
   4  11  -4       25.72       29.62      1.09 o 
   5  11  -4       12.83       13.33      0.96 o 
   6  11  -4       25.30       28.99      1.65 o 
   0  12  -4        7.18        8.22      1.33 o 
   1  12  -4       16.11       17.15      1.13 o 
   2  12  -4        5.56        7.86      0.86 o 
   3  12  -4        6.10       10.48      1.68 o 
   4  12  -4        3.16        1.14      0.95 o 
   2   0  -3     6963.34     6973.70     27.75 o 
   4   0  -3      448.46      468.01      2.22 o 
   6   0  -3      611.19      599.43      3.02 o 
   8   0  -3     1184.68     1215.12      5.05 o 
  10   0  -3       30.23       32.69      1.42 o 
  12   0  -3       32.08       27.93      1.61 o 
   1   1  -3     1055.48     1043.44      4.76 o 
   2   1  -3      925.27      988.35      1.82 o 
   3   1  -3      610.26      664.01      3.18 o 
   4   1  -3      189.54      216.17      1.10 o 
   5   1  -3      248.62      244.44      1.47 o 
   6   1  -3       11.29       12.19      0.55 o 
   7   1  -3       74.13       70.63      1.35 o 
   8   1  -3       66.17       65.55      1.03 o 
   9   1  -3       97.02       94.58      1.27 o 
  10   1  -3       65.17       70.87      2.95 o 
  11   1  -3       21.33       21.79      1.01 o 
  12   1  -3        0.47       -0.21      0.92 o 
   1   2  -3       19.43       21.27      0.31 o 
   2   2  -3     1914.57     1911.60      5.30 o 
   3   2  -3      513.54      552.63      3.89 o 
   4   2  -3     1925.82     2034.97      5.92 o 
   5   2  -3       90.02       97.94      0.88 o 
   6   2  -3      117.61      118.53      2.33 o 
   7   2  -3       60.33       53.40      0.89 o 
   8   2  -3      135.61      136.45      1.34 o 
   9   2  -3       42.28       41.47      0.99 o 
  10   2  -3       15.96       16.93      0.82 o 
  11   2  -3        2.42        4.26      0.97 o 
  12   2  -3       76.62       92.00      2.23 o 
   1   3  -3      156.48      140.92      0.59 o 
   2   3  -3       72.37       75.52      1.50 o 
   3   3  -3      438.95      451.72      2.34 o 
   4   3  -3      300.00      302.88      2.08 o 
   5   3  -3      189.52      189.20      1.80 o 
   6   3  -3      212.80      210.48      2.06 o 
   7   3  -3      183.29      189.52      2.09 o 
   8   3  -3       87.97       82.70      1.66 o 
   9   3  -3       27.48       27.60      1.24 o 
  10   3  -3        2.50        2.16      0.97 o 
  11   3  -3       38.74       38.44      1.64 o 
  12   3  -3        7.49        9.19      1.21 o 
   1   4  -3        6.92        7.77      0.26 o 
   2   4  -3      382.91      377.41      1.53 o 
   3   4  -3      182.40      196.08      1.70 o 
   4   4  -3       51.30       49.36      1.08 o 
   5   4  -3      135.49      132.39      1.65 o 
   6   4  -3      271.40      274.53      2.42 o 
   7   4  -3      108.88       94.84      1.71 o 
   8   4  -3      225.59      223.24      2.51 o 
   9   4  -3       49.72       45.28      1.47 o 
  10   4  -3        0.82        1.46      1.07 o 
  11   4  -3        2.14        1.28      1.04 o 
  12   4  -3        1.66        2.81      1.29 o 
   1   5  -3      227.44      234.49      1.26 o 
   2   5  -3      747.47      822.98      3.46 o 
   3   5  -3      297.43      290.50      2.18 o 
   4   5  -3      170.43      160.16      1.78 o 
   5   5  -3      380.70      386.21      2.77 o 
   6   5  -3        1.74        1.00      0.89 o 
   7   5  -3        8.73        6.28      1.02 o 
   8   5  -3       62.92       60.23      1.56 o 
   9   5  -3       35.29       38.39      1.51 o 
  10   5  -3       36.79       38.00      1.54 o 
  11   5  -3        1.01        0.75      1.02 o 
   1   6  -3      551.80      556.15      3.11 o 
   2   6  -3      233.06      231.32      2.06 o 
   3   6  -3       20.22       25.46      1.01 o 
   4   6  -3       24.78       21.15      1.00 o 
   5   6  -3       47.33       43.05      1.28 o 
   6   6  -3       12.44       12.44      1.06 o 
   7   6  -3        6.48        5.20      1.11 o 
   8   6  -3       63.37       58.43      1.67 o 
   9   6  -3       34.79       40.56      1.65 o 
  10   6  -3       10.90       13.77      1.27 o 
  11   6  -3       17.66       18.09      1.45 o 
   1   7  -3       47.42       46.22      0.93 o 
   2   7  -3      211.68      201.95      2.63 o 
   3   7  -3        8.58       10.14      0.97 o 
   4   7  -3       98.45       99.49      1.70 o 
   5   7  -3      224.63      232.00      2.46 o 
   6   7  -3      191.42      217.69      2.54 o 
   7   7  -3       18.23       16.90      1.23 o 
   8   7  -3      154.88      148.73      2.34 o 
   9   7  -3       75.84       73.03      1.88 o 
  10   7  -3       16.89        8.17      1.40 o 
   1   8  -3      155.72      157.14      1.40 o 
   2   8  -3       52.87       55.34      1.41 o 
   3   8  -3      210.74      209.78      2.34 o 
   4   8  -3      356.56      374.71      3.12 o 
   5   8  -3       29.63       31.98      1.39 o 
   6   8  -3        6.92        5.52      1.18 o 
   7   8  -3       21.66       19.56      1.32 o 
   8   8  -3       20.10       18.78      1.35 o 
   9   8  -3       10.27       11.06      1.26 o 
  10   8  -3        8.58        7.35      1.47 o 
   1   9  -3      150.18      146.81      1.58 o 
   2   9  -3      193.45      191.49      1.66 o 
   3   9  -3       10.22        9.95      0.83 o 
   4   9  -3      139.07      128.20      2.08 o 
   5   9  -3        4.90        3.65      1.19 o 
   6   9  -3       22.47       23.87      1.38 o 
   7   9  -3       89.83       97.26      2.16 o 
   8   9  -3       60.60       64.44      1.97 o 
   9   9  -3       12.32       12.14      1.48 o 
   1  10  -3       60.86       67.90      1.99 o 
   2  10  -3       63.26       57.93      1.13 o 
   3  10  -3       57.55       55.15      2.07 o 
   4  10  -3        4.24        4.25      1.23 o 
   5  10  -3      123.11      117.76      2.16 o 
   6  10  -3        0.03       -0.38      1.25 o 
   7  10  -3       13.48       14.67      1.52 o 
   8  10  -3       21.80       27.66      1.72 o 
   1  11  -3       13.28       11.33      0.89 o 
   2  11  -3      137.03      126.56      1.54 o 
   3  11  -3       11.59        9.27      1.06 o 
   4  11  -3       13.15       12.81      0.91 o 
   5  11  -3        1.71        2.74      1.25 o 
   6  11  -3       22.78       27.66      1.57 o 
   7  11  -3        5.92        6.46      1.43 o 
   1  12  -3       29.26       26.05      1.02 o 
   2  12  -3       13.40       13.05      0.89 o 
   3  12  -3       18.53       21.88      0.98 o 
   4  12  -3       28.39       30.37      1.09 o 
   5  12  -3       83.02       97.63      2.13 o 
   1  13  -3       22.81       23.69      1.19 o 
   2  13  -3       34.18       35.58      1.20 o 
   3  13  -3        7.12        8.32      1.48 o 
   0   0  -2     3485.45     3424.94     15.37 o 
   2   0  -2     4591.93     4821.30     21.31 o 
   4   0  -2      338.42      345.00      1.83 o 
   6   0  -2      522.67      523.54      2.80 o 
   8   0  -2      131.63      127.91      1.82 o 
  10   0  -2       32.62       34.75      1.45 o 
  12   0  -2       50.77       43.34      1.75 o 
   0   1  -2     3893.26     3783.86     12.65 o 
   1   1  -2     4130.27     4091.32     43.09 o 
   2   1  -2     6454.36     6396.40     17.96 o 
   3   1  -2     3802.03     3887.52      6.20 o 
   4   1  -2      305.05      326.00      1.69 o 
   5   1  -2      393.69      421.81      3.10 o 
   6   1  -2      270.33      272.05      1.46 o 
   7   1  -2      514.26      500.58      2.12 o 
   8   1  -2       76.83       76.61      1.08 o 
   9   1  -2      262.14      244.73      3.57 o 
  10   1  -2        2.37        2.00      0.74 o 
  11   1  -2       76.06       89.18      1.80 o 
  12   1  -2       16.17       15.29      1.05 o 
   0   2  -2     3408.45     3425.91     32.36 o 
   1   2  -2     2378.96     2388.71      3.58 o 
   2   2  -2      218.39      206.21      0.91 o 
   3   2  -2      400.56      431.13      2.16 o 
   4   2  -2      242.89      207.09      3.23 o 
   5   2  -2        0.73        0.92      0.65 o 
   6   2  -2       78.15       62.16      1.13 o 
   7   2  -2      198.85      202.49      2.24 o 
   8   2  -2       56.14       58.39      1.42 o 
   9   2  -2       83.22       90.99      1.23 o 
  10   2  -2       17.71       21.50      1.20 o 
  11   2  -2       12.66       13.16      0.96 o 
  12   2  -2        6.10        5.02      1.44 o 
   0   3  -2       44.96       46.71      0.86 o 
   1   3  -2      828.11      817.60      2.42 o 
   2   3  -2      697.75      720.95      2.48 o 
   3   3  -2     2361.67     2483.36      5.17 o 
   4   3  -2      211.56      218.77      1.73 o 
   5   3  -2       31.60       39.37      0.97 o 
   6   3  -2      170.66      170.41      1.81 o 
   7   3  -2      455.62      452.93      3.02 o 
   8   3  -2       10.58        9.11      0.98 o 
   9   3  -2        0.20       -0.54      0.97 o 
  10   3  -2      124.76      118.94      2.07 o 
  11   3  -2        9.38       12.41      1.33 o 
  12   3  -2       34.52       33.26      1.53 o 
   0   4  -2      849.96      859.80      2.88 o 
   1   4  -2       87.05       85.32      2.70 o 
   2   4  -2      512.22      526.86      6.66 o 
   3   4  -2      177.26      169.20      1.65 o 
   4   4  -2      405.32      392.80     11.48 o 
   5   4  -2      112.38      138.03      1.62 o 
   6   4  -2       76.39       74.69      1.38 o 
   7   4  -2       10.31        8.18      0.98 o 
   8   4  -2       51.37       54.26      1.47 o 
   9   4  -2       33.88       30.87      1.32 o 
  10   4  -2      141.56      138.68      2.23 o 
  11   4  -2       19.44       19.27      1.31 o 
  12   4  -2        0.89        1.24      1.29 o 
   0   5  -2     3194.08     3274.51      4.26 o 
   1   5  -2      229.86      231.60      1.71 o 
   2   5  -2      115.24      127.99      2.79 o 
   3   5  -2      209.55      200.70      4.72 o 
   4   5  -2      203.09      205.41      1.90 o 
   5   5  -2       18.51       19.07      0.93 o 
   6   5  -2      182.10      193.65      2.11 o 
   7   5  -2      119.12      119.72      1.89 o 
   8   5  -2       27.75       28.42      1.32 o 
   9   5  -2        8.67        7.47      1.17 o 
  10   5  -2        6.97        7.27      1.19 o 
  11   5  -2        8.07        8.73      1.18 o 
  12   5  -2       13.25        9.70      1.39 o 
   0   6  -2     1144.76     1128.89      4.14 o 
   1   6  -2       72.18       72.61      0.64 o 
   2   6  -2       10.24        9.62      0.59 o 
   3   6  -2      920.79      906.46      3.82 o 
   4   6  -2      249.31      247.55      2.20 o 
   5   6  -2       66.81       62.08      1.36 o 
   6   6  -2      135.03      135.23      1.93 o 
   7   6  -2       88.01       80.83      1.70 o 
   8   6  -2       62.41       57.66      1.64 o 
   9   6  -2       21.09       16.67      1.32 o 
  10   6  -2       38.62       33.20      1.49 o 
  11   6  -2        1.18        0.50      1.14 o 
   0   7  -2      319.93      305.77      2.26 o 
   1   7  -2       37.48       33.45      0.71 o 
   2   7  -2      401.95      402.42      2.72 o 
   3   7  -2      225.37      221.14      2.14 o 
   4   7  -2      390.48      388.16      2.89 o 
   5   7  -2       52.14       55.68      1.45 o 
   6   7  -2      352.56      357.28      3.04 o 
   7   7  -2       51.71       51.72      1.60 o 
   8   7  -2        3.72        2.04      1.06 o 
   9   7  -2        0.49        0.40      1.17 o 
  10   7  -2       63.82       62.40      1.91 o 
  11   7  -2        2.01        3.81      1.40 o 
   0   8  -2       43.40       39.25      1.12 o 
   1   8  -2       60.81       58.90      0.92 o 
   2   8  -2       78.42       84.31      3.33 o 
   3   8  -2      436.98      425.49      3.09 o 
   4   8  -2      187.35      183.02      2.22 o 
   5   8  -2       79.33       80.72      1.74 o 
   6   8  -2       96.72      100.79      1.90 o 
   7   8  -2      132.55      142.34      2.27 o 
   8   8  -2       82.19       82.11      1.95 o 
   9   8  -2       16.72       16.13      1.49 o 
  10   8  -2        6.35        5.02      1.27 o 
   0   9  -2      145.61      142.70      1.95 o 
   1   9  -2       70.55       68.85      1.07 o 
   2   9  -2      207.49      203.27      1.63 o 
   3   9  -2      155.44      152.17      2.12 o 
   4   9  -2      110.01      109.76      1.96 o 
   5   9  -2       14.52       13.29      1.28 o 
   6   9  -2        7.77        9.66      1.24 o 
   7   9  -2       17.11       17.77      1.30 o 
   8   9  -2        0.90        2.27      1.14 o 
   9   9  -2       11.90        9.39      1.29 o 
   0  10  -2       50.60       38.88      1.40 o 
   1  10  -2      284.28      270.78      2.15 o 
   2  10  -2       76.88       77.69      1.21 o 
   3  10  -2      121.62      123.21      3.34 o 
   4  10  -2        8.33        9.47      1.10 o 
   5  10  -2       24.97       24.54      1.26 o 
   6  10  -2        4.63        3.43      1.27 o 
   7  10  -2      127.25      132.14      2.42 o 
   8  10  -2        4.69        5.53      1.35 o 
   0  11  -2      101.71       99.56      1.90 o 
   1  11  -2       27.13       26.59      0.94 o 
   2  11  -2       28.49       26.40      1.42 o 
   3  11  -2        4.31        2.91      0.78 o 
   4  11  -2       25.02       28.99      0.96 o 
   5  11  -2       12.76        9.57      1.30 o 
   6  11  -2       41.49       40.37      1.59 o 
   7  11  -2        7.63        9.27      1.28 o 
   0  12  -2       35.14       34.81      1.46 o 
   1  12  -2       15.88       16.01      0.86 o 
   2  12  -2        1.84        0.68      0.79 o 
   3  12  -2       75.67       74.58      1.35 o 
   4  12  -2        2.00        2.00      0.88 o 
   5  12  -2       15.20       17.70      1.04 o 
   6  12  -2        9.62       10.73      1.47 o 
   0  13  -2       51.33       58.27      1.75 o 
   1  13  -2        9.87       12.34      1.00 o 
   2  13  -2        6.23        7.54      0.98 o 
   3  13  -2       12.42       10.71      0.93 o 
   4  13  -2       26.55       29.14      1.16 o 
   2   0  -1     8908.06     8472.74     29.00 o 
   4   0  -1      217.04      229.02      1.46 o 
   6   0  -1      121.96      118.38      1.39 o 
   8   0  -1      391.48      374.24      2.83 o 
  10   0  -1      135.29      131.97      2.15 o 
  12   0  -1       83.32       80.62      2.02 o 
   1   1  -1     6385.76     6022.41     27.45 o 
   2   1  -1      186.64      187.58      4.87 o 
   3   1  -1      106.63       87.02      1.24 o 
   4   1  -1       26.82       29.56      0.45 o 
   5   1  -1      890.67      904.04      2.30 o 
   6   1  -1      264.13      267.01      1.43 o 
   7   1  -1       15.73       15.70      0.61 o 
   8   1  -1      266.46      274.33      1.73 o 
   9   1  -1      206.19      209.02      1.66 o 
  10   1  -1      193.98      192.20      5.27 o 
  11   1  -1      105.69      108.49      2.49 o 
  12   1  -1       12.22       12.90      1.14 o 
  13   1  -1       27.29       32.91      1.73 o 
   1   2  -1     2737.79     2793.83      3.95 o 
   2   2  -1     2595.75     2481.77      4.13 o 
   3   2  -1      545.83      578.89      2.21 o 
   4   2  -1      176.65      205.78      1.04 o 
   5   2  -1      200.57      224.68      1.21 o 
   6   2  -1      473.32      471.85      2.47 o 
   7   2  -1       75.91       77.79      1.99 o 
   8   2  -1      208.45      189.63      1.60 o 
   9   2  -1       68.53       65.96      1.33 o 
  10   2  -1       13.37       14.78      1.16 o 
  11   2  -1       61.17       64.40      1.83 o 
  12   2  -1       35.59       36.96      1.64 o 
  13   2  -1        5.91        5.83      1.28 o 
   1   3  -1      987.66      975.19      7.67 o 
   2   3  -1     1538.83     1536.76      3.57 o 
   3   3  -1      774.12      760.28      1.38 o 
   4   3  -1      790.47      803.17      3.07 o 
   5   3  -1     1606.14     1698.52      4.85 o 
   6   3  -1       47.17       46.19      1.07 o 
   7   3  -1       18.45       18.24      0.95 o 
   8   3  -1       68.15       61.84      1.39 o 
   9   3  -1      226.15      223.57      2.46 o 
  10   3  -1       13.58        9.76      1.11 o 
  11   3  -1       22.99       23.51      1.41 o 
  12   3  -1        5.01        7.71      1.41 o 
   1   4  -1     2260.48     2290.52      8.76 o 
   2   4  -1      717.81      698.56      1.75 o 
   3   4  -1      140.72      139.20      0.83 o 
   4   4  -1      365.26      388.21      5.97 o 
   5   4  -1      485.22      483.96      8.83 o 
   6   4  -1      143.42      131.24      1.63 o 
   7   4  -1      104.72      107.73      1.63 o 
   8   4  -1       22.94       25.31      1.15 o 
   9   4  -1       15.98       15.77      1.14 o 
  10   4  -1       13.82       11.65      1.13 o 
  11   4  -1       19.19       19.71      1.39 o 
  12   4  -1       62.62       70.79      2.00 o 
   1   5  -1     1306.42     1360.86      3.82 o 
   2   5  -1      562.72      519.10      4.25 o 
   3   5  -1       18.25       16.07      0.45 o 
   4   5  -1      269.73      282.75      2.21 o 
   5   5  -1       81.92       82.54      1.33 o 
   6   5  -1       46.18       44.86      1.19 o 
   7   5  -1       93.59       93.10      1.67 o 
   8   5  -1      211.04      206.51      2.38 o 
   9   5  -1       51.41       48.69      1.48 o 
  10   5  -1       24.86       22.73      1.40 o 
  11   5  -1       14.49       11.95      1.40 o 
  12   5  -1        1.45        1.91      1.31 o 
   1   6  -1      371.17      364.43      1.84 o 
   2   6  -1      656.30      693.06      2.71 o 
   3   6  -1       28.07       27.83      1.37 o 
   4   6  -1      240.98      246.93      2.12 o 
   5   6  -1      563.96      534.93      3.20 o 
   6   6  -1       20.35       22.58      1.15 o 
   7   6  -1      196.40      196.17      2.34 o 
   8   6  -1       57.84       58.27      1.57 o 
   9   6  -1        0.10        0.40      0.96 o 
  10   6  -1       78.94       79.97      1.97 o 
  11   6  -1       32.49       32.84      1.63 o 
   1   7  -1      104.07      103.36      0.85 o 
   2   7  -1      766.04      766.44      8.61 o 
   3   7  -1      109.69      107.93      1.76 o 
   4   7  -1      499.55      501.71      2.90 o 
   5   7  -1      357.96      367.58      2.83 o 
   6   7  -1       90.56       95.38      1.74 o 
   7   7  -1       47.00       49.86      1.49 o 
   8   7  -1       53.95       54.99      1.60 o 
   9   7  -1       22.64       18.33      1.28 o 
  10   7  -1        8.71       10.37      1.34 o 
  11   7  -1        5.12        4.84      1.23 o 
   1   8  -1      153.27      145.98      2.89 o 
   2   8  -1      220.84      204.40      2.10 o 
   3   8  -1      120.74      121.58      1.79 o 
   4   8  -1       20.29       25.18      1.21 o 
   5   8  -1      599.16      609.68      3.79 o 
   6   8  -1      348.08      357.74      3.10 o 
   7   8  -1       35.57       33.99      1.49 o 
   8   8  -1       63.54       66.14      1.71 o 
   9   8  -1       44.69       47.77      1.64 o 
  10   8  -1        2.91        1.92      1.31 o 
   1   9  -1       77.54       75.54      2.06 o 
   2   9  -1      234.91      224.08      4.21 o 
   3   9  -1      236.50      233.63      2.45 o 
   4   9  -1       30.85       31.37      1.30 o 
   5   9  -1      163.88      167.41      2.25 o 
   6   9  -1      128.20      135.21      2.17 o 
   7   9  -1        0.08        0.85      1.08 o 
   8   9  -1      108.73      105.12      2.13 o 
   9   9  -1        4.03        2.91      1.16 o 
  10   9  -1        3.11        1.59      1.29 o 
   1  10  -1      322.80      301.06      4.71 o 
   2  10  -1       28.87       25.14      0.87 o 
   3  10  -1       68.16       65.75      1.12 o 
   4  10  -1       10.58       11.08      1.15 o 
   5  10  -1       19.71       18.63      1.27 o 
   6  10  -1        3.18        3.71      1.18 o 
   7  10  -1       17.10       15.80      1.42 o 
   8  10  -1        6.21        7.21      1.28 o 
   9  10  -1       27.91       37.08      1.79 o 
   1  11  -1       14.69       12.52      0.77 o 
   2  11  -1       55.98       58.43      1.11 o 
   3  11  -1        1.59        0.73      0.71 o 
   4  11  -1       30.67       33.49      1.46 o 
   5  11  -1        4.93        4.58      1.08 o 
   6  11  -1       27.36       29.53      1.54 o 
   7  11  -1        9.14       10.59      1.27 o 
   8  11  -1       25.74       24.87      1.52 o 
   1  12  -1       30.05       33.40      1.00 o 
   2  12  -1        2.39        2.10      0.73 o 
   3  12  -1        6.01        6.18      0.80 o 
   4  12  -1        0.04        0.06      0.73 o 
   5  12  -1       17.12       12.85      1.29 o 
   6  12  -1       10.49       10.59      1.46 o 
   1  13  -1        1.89        0.92      0.86 o 
   2  13  -1       49.68       49.45      1.20 o 
   3  13  -1        4.66        5.38      1.70 o 
   4  13  -1        3.52        3.21      0.90 o 
   2   0   0     1568.30     1587.54      2.67 o 
   4   0   0       74.91       63.23      0.81 o 
   6   0   0      532.30      520.58      2.70 o 
   8   0   0      140.76      138.40      1.79 o 
  10   0   0      397.54      408.02      3.30 o 
  12   0   0       11.41        9.03      1.37 o 
   1   1   0      440.32      478.47      0.92 o 
   2   1   0       14.02       14.70      0.36 o 
   3   1   0     3799.89     3684.92     39.34 o 
   4   1   0       11.11       11.88      0.32 o 
   5   1   0       26.82       20.24      0.47 o 
   6   1   0       44.64       47.33      1.12 o 
   7   1   0      204.98      202.29      1.36 o 
   8   1   0       12.73       13.73      0.69 o 
   9   1   0       74.27       68.47      1.09 o 
  10   1   0       17.51       14.28      0.94 o 
  11   1   0       94.17       80.96      1.33 o 
  12   1   0       41.69       42.06      1.67 o 
  13   1   0        1.90        0.41      1.27 o 
   0   2   0       24.98       18.79      0.30 o 
   1   2   0      728.19      733.96      0.94 o 
   2   2   0      957.35     1044.92      2.47 o 
   3   2   0       46.16       49.80      0.68 o 
   4   2   0     3093.83     3003.02      5.48 o 
   5   2   0       58.81       59.04      0.97 o 
   6   2   0     1966.63     2013.13      5.35 o 
   7   2   0      176.42      160.39      1.77 o 
   8   2   0        6.06        7.67      0.84 o 
   9   2   0       17.30       13.95      1.08 o 
  10   2   0      278.72      281.03      2.88 o 
  11   2   0        0.03        1.73      1.24 o 
  12   2   0       38.47       29.87      1.63 o 
  13   2   0       14.40       12.46      1.43 o 
   0   3   0      171.94      163.21      0.96 o 
   1   3   0     2491.45     2322.06     32.85 o 
   2   3   0       74.74       83.08      0.39 o 
   3   3   0       45.36       43.81      0.89 o 
   4   3   0      324.83      307.98      3.77 o 
   5   3   0      844.66      980.46      3.59 o 
   6   3   0      103.95      108.11      1.45 o 
   7   3   0        0.09        1.63      0.75 o 
   8   3   0       11.28       11.91      0.87 o 
   9   3   0       88.06       77.09      1.58 o 
  10   3   0        1.72        4.11      1.09 o 
  11   3   0       25.72       37.65      1.56 o 
  12   3   0        1.63        1.51      1.21 o 
   0   4   0      684.53      713.59      2.29 o 
   1   4   0       16.28       19.35      0.95 o 
   2   4   0     1067.00     1149.74      4.12 o 
   3   4   0      143.28      135.36      0.74 o 
   4   4   0     1556.42     1545.77      5.07 o 
   5   4   0        7.46        6.93      0.35 o 
   6   4   0      198.73      198.46      1.16 o 
   7   4   0       85.14       79.76      1.38 o 
   8   4   0        7.68        8.53      0.92 o 
   9   4   0        4.43        3.40      0.99 o 
  10   4   0        9.72        8.83      1.15 o 
  11   4   0        4.20        5.47      1.11 o 
  12   4   0        2.53        6.02      1.40 o 
   0   5   0     1077.86     1067.87      3.19 o 
   1   5   0     2480.04     2491.40      7.29 o 
   2   5   0      459.56      486.35      1.43 o 
   3   5   0      468.87      488.57      2.73 o 
   4   5   0        4.86        5.87      0.33 o 
   5   5   0       16.13       12.80      0.43 o 
   6   5   0       73.21       62.31      1.24 o 
   7   5   0      179.29      180.99      2.05 o 
   8   5   0       45.09       43.55      1.28 o 
   9   5   0        0.22        0.16      1.02 o 
  10   5   0      100.57       98.65      1.90 o 
  11   5   0       83.97       88.49      2.00 o 
  12   5   0        0.42        0.18      1.31 o 
   0   6   0      898.46     1137.58      3.64 o 
   1   6   0        0.25        0.79      0.17 o 
   2   6   0      473.83      519.30      3.29 o 
   3   6   0      422.66      426.16      2.28 o 
   4   6   0      223.64      188.42      1.32 o 
   5   6   0       55.99       48.85      1.14 o 
   6   6   0       15.46       13.71      0.93 o 
   7   6   0      128.57      117.39      1.81 o 
   8   6   0        0.37        0.47      0.98 o 
   9   6   0       37.04       32.13      1.33 o 
  10   6   0        2.52        4.35      1.16 o 
  11   6   0       20.70       24.01      1.45 o 
   0   7   0      367.70      334.16      2.18 o 
   1   7   0      145.79      146.48      1.78 o 
   2   7   0      173.32      176.74      1.33 o 
   3   7   0      369.89      388.24      6.80 o 
   4   7   0      427.03      412.24      2.72 o 
   5   7   0        2.11        3.41      0.86 o 
   6   7   0       82.73       87.59      1.61 o 
   7   7   0      145.48      135.27      2.00 o 
   8   7   0       91.63      100.93      1.93 o 
   9   7   0        0.02        0.45      1.07 o 
  10   7   0       28.18       27.33      1.42 o 
  11   7   0       29.49       30.35      1.56 o 
   0   8   0      333.01      325.51      2.34 o 
   1   8   0      426.03      404.61      1.90 o 
   2   8   0       24.26       23.12      1.00 o 
   3   8   0       90.97       90.86      1.52 o 
   4   8   0      689.78      688.99      3.73 o 
   5   8   0        9.34       10.28      1.02 o 
   6   8   0      133.95      138.57      2.05 o 
   7   8   0        2.42        3.22      1.12 o 
   8   8   0        0.40       -0.15      1.01 o 
   9   8   0        1.41        0.39      1.01 o 
  10   8   0        0.54       -0.06      1.24 o 
   0   9   0      161.15      161.52      1.86 o 
   1   9   0       21.87       24.99      0.73 o 
   2   9   0       35.75       34.90      0.81 o 
   3   9   0       27.65       28.83      1.14 o 
   4   9   0      230.00      219.62      2.33 o 
   5   9   0      375.40      368.61      3.06 o 
   6   9   0      263.81      251.49      2.68 o 
   7   9   0      115.42      124.36      2.17 o 
   8   9   0        3.89        1.92      1.05 o 
   9   9   0        1.89        1.89      1.11 o 
  10   9   0       50.58       57.32      1.91 o 
   0  10   0      178.09      167.53      2.04 o 
   1  10   0       18.91       21.43      1.11 o 
   2  10   0        2.58        2.02      0.67 o 
   3  10   0       91.77       85.73      1.63 o 
   4  10   0        0.12       -0.04      0.96 o 
   5  10   0        1.44       -0.04      0.97 o 
   6  10   0       41.85       41.00      1.52 o 
   7  10   0      116.84      132.80      2.30 o 
   8  10   0       36.93       41.94      1.70 o 
   9  10   0       17.53       16.16      1.55 o 
   0  11   0      558.83      532.94      3.67 o 
   1  11   0       11.92       11.78      1.12 o 
   2  11   0       48.17       48.25      1.61 o 
   3  11   0       38.19       40.20      1.21 o 
   4  11   0      135.67      137.71      2.17 o 
   5  11   0        6.68        4.66      1.21 o 
   6  11   0       41.25       43.28      1.53 o 
   7  11   0        0.47        2.38      1.30 o 
   8  11   0        0.09        0.66      1.32 o 
   0  12   0       63.90       58.05      1.63 o 
   1  12   0       51.36       52.44      1.09 o 
   2  12   0        3.49        1.21      0.76 o 
   3  12   0      156.89      177.48      1.74 o 
   4  12   0        3.11        4.38      0.77 o 
   5  12   0        0.70       -0.70      1.18 o 
   6  12   0        6.71        5.28      1.19 o 
   0  13   0       65.85       75.18      1.91 o 
   1  13   0       11.11        9.17      0.93 o 
   2  13   0        0.18       -0.47      0.84 o 
   3  13   0       21.27       24.93      1.68 o 
   4  13   0        6.79        6.15      0.94 o 
   2   0   1     9111.79     8737.35     26.89 o 
   4   0   1      200.51      207.80      1.36 o 
   6   0   1      119.85      117.71      1.37 o 
   8   0   1      389.04      369.24      2.71 o 
  10   0   1      135.18      134.98      2.14 o 
  12   0   1       87.05       84.61      2.04 o 
   1   1   1     6263.26     6038.97     21.09 o 
   2   1   1      185.90      192.02      0.90 o 
   3   1   1      106.63       86.25      0.77 o 
   4   1   1       26.00       28.79      0.58 o 
   5   1   1      879.14      890.06      2.24 o 
   6   1   1      263.53      269.74      1.40 o 
   7   1   1       14.45       15.16      0.58 o 
   8   1   1      268.79      272.98      4.09 o 
   9   1   1      200.12      205.37      1.99 o 
  10   1   1      193.54      193.52      2.41 o 
  11   1   1      102.34      100.73      1.97 o 
  12   1   1       11.99       10.58      1.33 o 
  13   1   1       27.26       32.11      1.73 o 
   1   2   1     2747.89     2783.55      3.62 o 
   2   2   1     2545.77     2466.25      2.58 o 
   3   2   1      543.13      577.90      1.41 o 
   5   2   1      208.25      232.75      1.65 o 
   6   2   1      487.25      478.24      2.59 o 
   7   2   1       74.50       76.75      1.27 o 
   9   2   1       68.11       66.29      1.51 o 
  10   2   1       13.61       14.80      1.17 o 
  11   2   1       62.39       66.99      1.79 o 
  12   2   1       37.29       40.86      1.70 o 
  13   2   1        5.88        4.19      1.21 o 
   1   3   1      974.77      964.01      1.57 o 
   2   3   1     1553.19     1546.22      9.56 o 
   3   3   1      769.45      761.95      1.72 o 
   4   3   1      790.51      814.49      1.95 o 
   5   3   1     1567.11     1668.76      3.04 o 
   6   3   1       45.11       43.09      0.99 o 
   7   3   1       19.40       17.25      0.82 o 
   8   3   1       64.85       60.82      1.29 o 
   9   3   1      225.94      236.70      2.45 o 
  10   3   1       13.40       11.24      1.13 o 
  11   3   1       24.42       21.68      1.38 o 
  12   3   1        4.73        5.20      1.31 o 
   1   4   1     2275.56     2295.25      3.48 o 
   2   4   1      729.83      709.95      3.08 o 
   3   4   1      139.21      137.81      0.80 o 
   4   4   1      365.50      395.89      1.44 o 
   5   4   1      490.71      488.82      2.31 o 
   6   4   1      145.34      134.69      1.28 o 
   7   4   1      106.69      108.34      1.55 o 
   8   4   1       21.55       21.18      0.98 o 
   9   4   1       15.90       16.05      1.05 o 
  10   4   1       13.67       11.95      1.16 o 
  11   4   1       19.13       21.01      1.27 o 
  12   4   1       61.36       65.86      1.96 o 
   1   5   1     1340.30     1383.99      3.95 o 
   2   5   1      565.55      533.90      1.39 o 
   3   5   1       19.26       17.43      0.82 o 
   4   5   1      269.53      284.69      1.75 o 
   5   5   1       83.76       85.39      0.93 o 
   6   5   1       45.35       44.17      1.12 o 
   7   5   1       91.96       95.45      1.52 o 
   8   5   1      214.06      208.26      2.28 o 
   9   5   1       53.81       52.19      1.38 o 
  10   5   1       24.97       21.78      1.20 o 
  11   5   1       14.80       15.55      1.32 o 
  12   5   1        1.53        1.78      1.28 o 
   1   6   1      369.57      371.82      0.97 o 
   2   6   1      643.29      681.16      2.78 o 
   3   6   1       29.41       27.93      0.50 o 
   4   6   1      238.06      248.78      1.28 o 
   5   6   1      567.45      545.81      1.97 o 
   6   6   1       21.01       20.83      1.04 o 
   7   6   1      199.52      199.70      2.20 o 
   8   6   1       57.86       61.57      1.48 o 
   9   6   1        0.01       -0.28      1.00 o 
  10   6   1       78.54       74.96      1.78 o 
  11   6   1       31.81       32.03      1.54 o 
   1   7   1      106.81      106.23      0.95 o 
   2   7   1      770.36      764.46      3.26 o 
   3   7   1      108.41      108.62      1.43 o 
   4   7   1      510.09      513.36      4.60 o 
   5   7   1      365.73      367.04      2.66 o 
   6   7   1       93.53       98.26      1.66 o 
   7   7   1       47.08       49.39      1.38 o 
   8   7   1       49.62       51.24      1.47 o 
   9   7   1       23.88       20.39      1.26 o 
  10   7   1        9.02       11.35      1.20 o 
  11   7   1        5.21        4.22      1.09 o 
   1   8   1      156.16      151.20      3.55 o 
   2   8   1      220.82      203.11      1.93 o 
   3   8   1      122.52      119.74      1.59 o 
   4   8   1       20.03       23.41      1.08 o 
   5   8   1      590.03      580.16      3.47 o 
   6   8   1      343.89      355.12      2.93 o 
   7   8   1       35.27       31.33      1.31 o 
   8   8   1       62.65       63.34      1.63 o 
   9   8   1       43.23       49.08      1.59 o 
  10   8   1        3.04        3.97      1.25 o 
   1   9   1       78.25       77.22      0.96 o 
   2   9   1      234.72      226.27      1.60 o 
   3   9   1      237.98      236.72      2.25 o 
   4   9   1       29.59       31.16      1.17 o 
   5   9   1      165.51      165.78      2.10 o 
   6   9   1      127.58      135.09      2.04 o 
   7   9   1        0.06        0.68      1.03 o 
   8   9   1      113.44      116.67      2.12 o 
   9   9   1        3.87        3.33      1.19 o 
  10   9   1        3.02        2.24      1.25 o 
   1  10   1      317.26      293.48      5.80 o 
   2  10   1       29.03       25.93      1.83 o 
   3  10   1       65.60       61.63      1.41 o 
   4  10   1       10.25        9.90      1.01 o 
   5  10   1       19.59       18.18      1.12 o 
   6  10   1        3.33        4.49      1.02 o 
   7  10   1       16.17       14.44      1.23 o 
   8  10   1        6.32        6.58      1.08 o 
   1  11   1       14.21       12.62      0.72 o 
   2  11   1       60.16       61.61      1.05 o 
   3  11   1        1.57        1.01      0.66 o 
   4  11   1       30.22       34.47      1.33 o 
   5  11   1        4.99        1.43      1.08 o 
   6  11   1       26.91       30.06      1.43 o 
   1  12   1       30.22       34.58      0.93 o 
   2  12   1        2.43        1.69      0.66 o 
   3  12   1        6.25        6.16      1.11 o 
   4  12   1        0.06        0.78      1.11 o 
   1  13   1        1.77        0.99      0.98 o 
   2  13   1       48.43       47.90      1.51 o 
   3  13   1        4.73        4.09      1.23 o 
   4  13   1        3.11        3.23      1.26 o 
   0   0   2     3361.70     3393.94     17.34 o 
   2   0   2     4615.60     4916.81     23.62 o 
   4   0   2      314.42      329.84      1.70 o 
   6   0   2      526.13      532.05      2.70 o 
   8   0   2      129.24      121.19      1.71 o 
  10   0   2       29.19       30.87      1.36 o 
   0   1   2     3875.38     3835.21     21.60 o 
   1   1   2     4173.70     4182.39     21.93 o 
   2   1   2     6447.45     6605.05     55.63 o 
   4   1   2      307.38      331.76      1.67 o 
   5   1   2      395.24      412.30      2.10 o 
   6   1   2      271.98      268.61      1.94 o 
   7   1   2      516.92      506.01      2.87 o 
   8   1   2       76.78       75.13      1.41 o 
   9   1   2      263.79      243.69      2.42 o 
  10   1   2        2.43        2.14      0.96 o 
  11   1   2       77.48       87.08      1.87 o 
  12   1   2       16.24       15.77      1.39 o 
   0   2   2     3453.20     3440.79     12.24 o 
   1   2   2     2364.95     2401.79      2.55 o 
   2   2   2      214.35      208.40      0.56 o 
   3   2   2      406.85      434.81      1.89 o 
   4   2   2      248.09      204.61      1.00 o 
   5   2   2        0.73        0.70      0.44 o 
   6   2   2       81.49       65.76      1.06 o 
   7   2   2      197.18      197.56      1.86 o 
   8   2   2       53.86       54.68      1.28 o 
   9   2   2       81.45       87.84      1.61 o 
  10   2   2       16.06       18.57      1.18 o 
  11   2   2       12.85       12.48      1.23 o 
  12   2   2        6.20        5.08      1.14 o 
   0   3   2       51.59       53.80      0.37 o 
   1   3   2      820.96      823.47      2.14 o 
   2   3   2      689.13      706.69      2.08 o 
   3   3   2     2406.33     2465.45      4.22 o 
   4   3   2      206.76      210.86      2.14 o 
   5   3   2       30.72       35.76      0.54 o 
   6   3   2      170.33      169.85      1.60 o 
   7   3   2      464.26      465.03      2.77 o 
   8   3   2       10.69        9.33      0.82 o 
   9   3   2        0.45        0.08      0.85 o 
  10   3   2      124.24      122.55      1.98 o 
  11   3   2        9.06       11.66      1.26 o 
  12   3   2       33.89       33.81      1.59 o 
   0   4   2      877.60      861.65      2.84 o 
   1   4   2       92.20       91.29      0.89 o 
   2   4   2      508.80      528.31      2.64 o 
   3   4   2      168.95      162.77      0.70 o 
   4   4   2      394.79      401.58      4.38 o 
   5   4   2      111.37      128.18      1.32 o 
   6   4   2       77.46       74.28      1.16 o 
   7   4   2       10.76        7.82      0.78 o 
   8   4   2       49.50       48.40      1.24 o 
   9   4   2       32.50       34.64      1.22 o 
  10   4   2      141.05      146.41      2.14 o 
  11   4   2       20.05       21.40      1.28 o 
  12   4   2        0.78        0.25      1.13 o 
   0   5   2     3136.30     3223.65      6.00 o 
   1   5   2      218.59      221.73      1.21 o 
   2   5   2      115.91      124.83      1.46 o 
   3   5   2      200.08      192.28      0.93 o 
   4   5   2      206.66      204.11      1.13 o 
   5   5   2       18.05       23.61      0.81 o 
   6   5   2      176.90      189.94      1.81 o 
   7   5   2      116.50      117.85      1.60 o 
   8   5   2       28.69       29.65      1.08 o 
   9   5   2        8.99        8.31      0.94 o 
  10   5   2        6.65        8.70      1.02 o 
  11   5   2        7.50       11.30      1.30 o 
  12   5   2       13.60       10.83      1.36 o 
   0   6   2     1137.61     1115.76     10.17 o 
   1   6   2       76.09       76.52      0.78 o 
   2   6   2       10.28        9.62      0.54 o 
   3   6   2      900.22      897.63      3.55 o 
   4   6   2      251.30      253.03      1.87 o 
   5   6   2       68.11       59.99      1.14 o 
   6   6   2      135.26      135.16      1.68 o 
   7   6   2       89.74       89.17      1.49 o 
   8   6   2       63.72       61.56      1.41 o 
   9   6   2       22.69       17.99      1.12 o 
  10   6   2       39.12       34.48      1.43 o 
  11   6   2        1.21        2.91      1.18 o 
   0   7   2      332.39      322.83      1.94 o 
   1   7   2       39.46       36.50      0.43 o 
   2   7   2      409.08      413.80      4.85 o 
   3   7   2      217.50      214.76      3.30 o 
   4   7   2      377.60      386.08      5.95 o 
   5   7   2       52.98       51.97      1.22 o 
   6   7   2      343.46      343.31      2.64 o 
   7   7   2       50.36       45.14      1.26 o 
   8   7   2        3.45        3.46      0.95 o 
   9   7   2        0.43        1.43      0.97 o 
   0   8   2       42.78       39.96      0.89 o 
   1   8   2       58.16       56.49      1.03 o 
   2   8   2       78.74       79.27      1.26 o 
   3   8   2      441.29      425.83      2.61 o 
   4   8   2      189.83      184.57      1.90 o 
   5   8   2       78.01       77.80      1.45 o 
   6   8   2       96.20       95.79      1.60 o 
   0   9   2      148.48      144.26      1.64 o 
   1   9   2       69.69       67.48      0.89 o 
   2   9   2      203.94      198.57      1.39 o 
   3   9   2      153.97      146.88      1.78 o 
   0  10   2       51.33       40.08      1.18 o 
   1  10   2      284.88      269.14      2.34 o 
   2  10   2       77.42       74.18      1.45 o 
   2   0   3     6909.52     6876.40     31.99 o 
   1   1   3     1050.59     1031.61      3.50 o 
   2   1   3      933.34      995.52     10.46 o 
   3   1   3      620.34      672.86      3.74 o 
   4   1   3      191.28      211.00      3.62 o 
   5   1   3      249.59      241.07      1.63 o 
   6   1   3       11.58       13.25      0.67 o 
   7   1   3       76.80       74.38      1.26 o 
   8   1   3       64.94       68.53      1.36 o 
   9   1   3      103.05       95.74      1.65 o 
  10   1   3       65.38       68.49      1.56 o 
   1   2   3       17.47       19.10      0.25 o 
   2   2   3     1887.49     1887.80      5.34 o 
   3   2   3      517.10      555.70      3.17 o 
   4   2   3     1898.79     2018.14      8.70 o 
   5   2   3       93.22      101.96      1.11 o 
   6   2   3      116.15      117.01      1.32 o 
   7   2   3       60.40       54.37      1.10 o 
   8   2   3      134.12      136.10      1.70 o 
   9   2   3       40.98       38.25      1.24 o 
  10   2   3       16.62       17.88      1.14 o 
  11   2   3        2.23        2.51      1.05 o 
  12   2   3       75.72       88.10      1.99 o 
   1   3   3      155.42      137.49      0.87 o 
   2   3   3       76.79       83.25      1.37 o 
   3   3   3      435.21      452.58      1.41 o 
   4   3   3      306.55      302.49      1.57 o 
   5   3   3      195.29      192.46      1.47 o 
   6   3   3      211.06      210.32      1.72 o 
   7   3   3      178.51      179.82      1.78 o 
   8   3   3       91.73       86.58      1.44 o 
   9   3   3       25.06       29.30      1.17 o 
  10   3   3        2.61        3.64      0.91 o 
   1   4   3        5.25        5.79      0.18 o 
   2   4   3      384.43      381.38      1.15 o 
   3   4   3      178.99      200.57      2.99 o 
   4   4   3       49.69       47.95      1.18 o 
   5   4   3      133.24      127.58      0.89 o 
   6   4   3      268.77      276.22      1.98 o 
   7   4   3      110.64       96.70      1.38 o 
   8   4   3      230.18      226.28      2.19 o 
   1   5   3      226.84      227.36      1.03 o 
   2   5   3      762.41      833.06      9.09 o 
   3   5   3      295.44      284.04      1.25 o 
   4   5   3      178.53      167.46      1.06 o 
   5   5   3      384.29      389.02      2.63 o 
   1   6   3      564.18      563.54      1.76 o 
   2   6   3      243.31      236.73      1.80 o 
   3   6   3       19.60       20.99      0.79 o 
   4   6   3       24.08       22.05      0.84 o 
   5   6   3       48.27       45.65      1.17 o 
   1   7   3       48.86       47.14      0.90 o 
   2   7   3      212.00      200.16      1.72 o 
   3   7   3        7.98        9.00      0.73 o 
   4   7   3       95.77       95.02      1.44 o 
   5   7   3      220.43      217.61      2.14 o 
   6   7   3      192.89      215.40      2.28 o 
   4   8   3      358.39      367.78      2.64 o 
   5   8   3       27.53       30.27      1.07 o 
   6   8   3        7.49        5.86      0.91 o 
   7   8   3       21.90       22.51      1.19 o 
   0   0   4      633.02      625.36      2.54 o 
   2   0   4      417.30      461.53      2.12 o 
   4   0   4     1491.22     1571.35      4.74 o 
   6   0   4      382.20      347.07      2.58 o 
   0   1   4      231.77      226.64      2.52 o 
   1   1   4       40.34       35.27      0.27 o 
   2   1   4      120.84      124.61      0.62 o 
   3   1   4      149.95      146.99      0.84 o 
   4   1   4      573.95      595.59      2.66 o 
   5   1   4      431.22      426.39      2.88 o 
   6   1   4       58.12       57.53      1.40 o 
   0   2   4      630.10      646.81      4.82 o 
   1   2   4      118.15      123.42      1.01 o 
   2   2   4      714.85      752.72      2.99 o 
   3   2   4      713.40      697.42      4.80 o 
   4   2   4      461.16      450.64      2.31 o 
   5   2   4       62.77       62.20      2.29 o 
   6   2   4      207.38      194.31      2.45 o 
   0   3   4      404.75      399.81      1.07 o 
   1   3   4      146.97      140.19      0.85 o 
   2   3   4       28.73       27.04      0.43 o 
   3   3   4      252.01      236.55      1.57 o 
   4   3   4      223.76      229.11      1.97 o 
   5   3   4       10.58       12.51      0.55 o 
   6   3   4       14.58       15.52      0.61 o 
   7   3   4      209.59      212.98      2.06 o 
   0   4   4     1030.63     1009.98      1.97 o 
   1   4   4      670.31      686.50      1.62 o 
   2   4   4       52.61       51.66      0.74 o 
   3   4   4      885.20      913.04      4.58 o 
   4   4   4      233.76      232.77      1.88 o 
   5   4   4        8.75        9.71      0.49 o 
   6   4   4       20.41       20.05      0.63 o 
   7   4   4      120.06      118.91      1.89 o 
   0   5   4      105.48       91.07      1.23 o 
   1   5   4      176.79      167.42      1.13 o 
   2   5   4      279.18      276.73      2.11 o 
   3   5   4      155.01      151.34      1.69 o 
   4   5   4       19.51       19.41      0.90 o 
   5   5   4        7.22        7.07      0.85 o 
   6   5   4      154.52      155.07      2.00 o 
   7   5   4       82.48       82.40      1.67 o 
   0   6   4        4.99        1.82      0.64 o 
   1   6   4      194.70      190.33      1.73 o 
   2   6   4      261.53      257.85      2.11 o 
   3   6   4      140.19      133.11      1.65 o 
   4   6   4      113.65      115.57      1.65 o 
   5   6   4       92.92       87.97      1.55 o 
   6   6   4      112.19      110.74      1.82 o 
   7   6   4       55.24       62.92      1.58 o 
   8   6   4       17.29       18.27      1.25 o 
   9   6   4      151.04      145.53      2.36 o 
   0   7   4      101.96      101.42      1.33 o 
   1   7   4      114.99      113.86      0.99 o 
   2   7   4       98.31       95.26      1.41 o 
   3   7   4      202.55      200.19      1.99 o 
   4   7   4      184.69      187.22      2.05 o 
   5   7   4       10.58       11.27      0.98 o 
   6   7   4       66.49       68.19      1.56 o 
   7   7   4      134.01      125.29      2.02 o 
   8   7   4        2.70        3.66      1.11 o 
   9   7   4        9.15        8.86      1.15 o 
  10   7   4        2.94        2.82      1.10 o 
   3   8   4      204.85      206.19      2.08 o 
   4   8   4       32.76       32.98      1.16 o 
   5   8   4       10.15       12.23      0.95 o 
   6   8   4       10.37       10.29      0.99 o 
   7   8   4       59.56       61.45      1.62 o 
   8   8   4       25.94       25.04      1.26 o 
   9   8   4       17.70       18.32      1.38 o 
   2   0   5      179.33      175.67      1.22 o 
   4   0   5      806.17      845.89      3.84 o 
   6   0   5       41.10       42.27      1.29 o 
   8   0   5       29.17       25.53      1.18 o 
  10   0   5       10.94       12.98      1.26 o 
   1   1   5      801.65      799.61      5.21 o 
   2   1   5      110.05      106.25      0.77 o 
   3   1   5      411.71      434.71      2.61 o 
   4   1   5        7.61        9.26      0.59 o 
   5   1   5      716.06      734.88     16.52 o 
   6   1   5      461.02      459.88      5.00 o 
   7   1   5      184.76      182.02      1.56 o 
   8   1   5        2.71        3.33      0.79 o 
   9   1   5       75.25       77.84      2.41 o 
  10   1   5       17.84       17.51      0.90 o 
  11   1   5       27.63       23.44      0.99 o 
   1   2   5      122.28      128.12      0.94 o 
   2   2   5      158.31      140.48      0.86 o 
   3   2   5       10.67       10.61      0.54 o 
   4   2   5       48.07       44.53      1.37 o 
   5   2   5      382.94      370.17      1.93 o 
   6   2   5       23.27       24.00      1.22 o 
   7   2   5       62.94       62.95      1.06 o 
   8   2   5       64.20       59.45      1.09 o 
   9   2   5       17.72       16.50      0.84 o 
  10   2   5       34.55       32.55      1.05 o 
  11   2   5        1.58        1.63      0.76 o 
   1   3   5      375.16      389.18      1.31 o 
   2   3   5       22.86       22.67      0.38 o 
   3   3   5       60.37       63.75      0.82 o 
   4   3   5      154.35      147.91      2.35 o 
   5   3   5      256.41      255.48      1.61 o 
   6   3   5       44.71       42.89      1.21 o 
   7   3   5       31.42       30.85      0.85 o 
   8   3   5       44.49       43.92      0.99 o 
   9   3   5       23.25       27.02      0.90 o 
  10   3   5       11.11       10.40      1.22 o 
  11   3   5       25.23       29.20      1.67 o 
   1   4   5      123.80      136.02      2.13 o 
   2   4   5      177.22      168.94      0.97 o 
   3   4   5       44.08       51.95      1.91 o 
   4   4   5       25.61       24.23      1.32 o 
   5   4   5        9.03        7.39      0.55 o 
   6   4   5       34.54       34.42      1.30 o 
   7   4   5        0.64        0.37      0.96 o 
   8   4   5       76.47       75.78      1.79 o 
   9   4   5       14.22       14.36      1.15 o 
  10   4   5       11.49       11.06      1.20 o 
   1   5   5      178.76      166.06      1.26 o 
   2   5   5      138.83      144.80      1.32 o 
   3   5   5       24.56       23.21      0.96 o 
   4   5   5      129.29      135.56      1.84 o 
   5   5   5        8.39        9.19      1.03 o 
   6   5   5      193.32      194.31      2.34 o 
   7   5   5       40.36       39.49      1.41 o 
   8   5   5       31.02       31.67      1.44 o 
   9   5   5       29.86       33.51      1.47 o 
  10   5   5        5.94        5.66      1.13 o 
   1   6   5      125.64      131.47      2.03 o 
   2   6   5      221.23      208.75      2.10 o 
   3   6   5      115.61      114.81      1.72 o 
   4   6   5       19.30       20.34      1.07 o 
   5   6   5       76.01       75.08      1.58 o 
   6   6   5       79.10       79.87      1.74 o 
   7   6   5       56.72       52.13      1.64 o 
   8   6   5       71.76       65.54      1.79 o 
   9   6   5       53.03       57.37      1.85 o 
  10   6   5        1.76        2.32      1.31 o 
   1   7   5       44.26       47.61      0.80 o 
   2   7   5       88.71       88.58      1.50 o 
   3   7   5       19.90       19.57      1.02 o 
   4   7   5        7.29        7.55      0.89 o 
   5   7   5       36.50       34.23      1.27 o 
   6   7   5       27.25       26.06      1.21 o 
   7   7   5        1.65        1.83      1.03 o 
   8   7   5       27.69       31.44      1.41 o 
   9   7   5        1.12       -0.19      1.16 o 
   2   8   5       10.74       10.48      0.91 o 
   3   8   5       25.41       26.31      1.10 o 
   4   8   5       59.47       57.84      1.42 o 
   5   8   5       91.01       98.16      1.78 o 
   6   8   5       29.42       31.82      1.35 o 
   7   8   5        5.67        7.31      1.14 o 
   8   8   5        2.94        1.99      0.99 o 
   0   0   6      350.32      364.52      2.55 o 
   2   0   6      143.97      138.28      1.74 o 
   4   0   6      122.53      129.28      1.81 o 
   6   0   6       41.85       44.27      1.36 o 
   8   0   6       20.98       20.59      1.29 o 
  10   0   6       58.10       56.92      1.76 o 
   0   1   6       76.08       82.05      0.72 o 
   1   1   6      113.01      116.04      1.32 o 
   2   1   6       42.30       43.19      0.80 o 
   3   1   6       38.00       37.72      0.83 o 
   4   1   6      239.77      245.74      3.37 o 
   5   1   6       13.63       11.60      0.72 o 
   6   1   6       89.16       88.84      3.48 o 
   7   1   6       87.97       90.24      1.29 o 
   8   1   6        4.53        2.71      0.71 o 
   9   1   6       10.24        9.51      0.85 o 
  10   1   6       11.99       10.34      1.00 o 
   0   2   6      180.48      174.67      2.32 o 
   1   2   6       19.36       22.86      0.53 o 
   2   2   6        8.29        9.25      0.56 o 
   3   2   6       35.92       36.92      0.92 o 
   4   2   6      391.87      400.60      3.73 o 
   5   2   6        6.38        5.76      0.69 o 
   6   2   6       68.19       72.55      1.15 o 
   7   2   6      110.34       99.73      1.99 o 
   8   2   6       69.26       71.97      1.23 o 
   9   2   6        1.74        1.13      0.76 o 
  10   2   6       26.71       29.74      1.05 o 
   0   3   6      198.77      204.15      1.37 o 
   1   3   6       36.41       37.12      0.62 o 
   2   3   6       21.96       20.48      0.69 o 
   3   3   6      144.98      146.15      1.70 o 
   4   3   6      101.19      100.69      1.14 o 
   5   3   6       51.15       51.29      0.96 o 
   6   3   6      263.85      257.07      3.82 o 
   7   3   6       21.04       21.14      0.89 o 
   8   3   6       18.58       18.09      1.10 o 
   9   3   6       31.58       27.76      1.54 o 
  10   3   6        4.07        2.92      1.37 o 
   0   4   6      229.80      221.12      1.42 o 
   1   4   6        6.81        5.41      0.45 o 
   2   4   6        3.47        2.53      0.43 o 
   3   4   6       16.79       15.54      0.62 o 
   4   4   6        2.42        2.10      0.54 o 
   5   4   6       63.23       63.70      1.58 o 
   6   4   6      128.49      120.74      2.08 o 
   7   4   6        2.24        2.61      1.16 o 
   8   4   6        3.08        4.25      1.07 o 
   9   4   6       13.27       14.92      1.45 o 
  10   4   6       16.83       18.16      1.41 o 
   0   5   6      390.95      393.68      2.87 o 
   1   5   6       11.71       10.53      0.67 o 
   2   5   6       33.38       32.04      0.80 o 
   3   5   6       47.42       44.35      1.32 o 
   4   5   6      175.85      187.16      2.30 o 
   5   5   6        9.15       10.72      1.14 o 
   6   5   6       13.09       10.89      1.16 o 
   7   5   6       33.21       39.33      1.58 o 
   8   5   6       17.52       16.37      1.25 o 
   9   5   6        3.66        5.31      1.33 o 
   0   6   6      255.20      249.36      2.40 o 
   1   6   6       29.88       31.06      0.83 o 
   2   6   6        2.65        2.85      0.85 o 
   4   6   6       44.06       44.00      1.38 o 
   5   6   6       10.27       10.71      1.01 o 
   6   6   6       12.80       11.84      1.24 o 
   7   6   6       24.20       27.39      1.49 o 
   8   6   6        5.81        4.01      1.24 o 
   9   6   6        1.45        2.48      1.35 o 
   0   7   6      362.02      377.75      2.93 o 
   1   7   6       62.61       62.97      1.06 o 
   2   7   6      151.39      139.84      2.01 o 
   3   7   6       36.61       34.23      1.23 o 
   4   7   6       12.98       12.14      1.10 o 
   5   7   6        6.00        5.92      1.09 o 
   6   7   6       13.84       14.51      1.14 o 
   7   7   6       23.61       21.61      1.33 o 
   8   7   6       22.79       28.10      1.54 o 
   0   8   6        0.04        0.49      0.89 o 
   1   8   6       25.26       22.89      1.09 o 
   2   8   6       77.51       73.55      1.58 o 
   3   8   6       26.91       27.88      1.17 o 
   4   8   6       10.52       10.91      1.10 o 
   5   8   6        7.67        7.56      1.10 o 
   6   8   6        5.84        6.46      1.10 o 
   7   8   6       14.38       12.91      1.20 o 
   2   0   7      246.29      254.11      2.41 o 
   4   0   7      216.71      213.18      2.39 o 
   6   0   7      106.75      106.71      1.98 o 
   8   0   7        6.10        8.03      1.12 o 
   1   1   7        1.19        0.80      0.39 o 
   2   1   7       17.14       17.63      0.72 o 
   3   1   7       36.25       37.15      0.90 o 
   4   1   7       14.97       14.77      0.80 o 
   5   1   7        6.48        7.66      0.79 o 
   6   1   7       69.61       62.54      2.59 o 
   7   1   7       80.41       73.60      2.03 o 
   8   1   7       11.60       12.83      0.92 o 
   9   1   7       19.94       22.32      1.20 o 
   1   2   7        4.22        5.05      0.51 o 
   2   2   7       95.58      100.80      2.79 o 
   3   2   7        0.44        0.49      0.64 o 
   4   2   7       41.97       41.14      0.96 o 
   5   2   7      304.98      292.33      2.78 o 
   6   2   7       87.44       86.43      1.56 o 
   7   2   7        2.86        2.13      0.76 o 
   8   2   7       47.82       48.15      1.16 o 
   9   2   7        1.95        2.39      0.84 o 
   1   3   7       84.27       81.32      0.88 o 
   2   3   7       13.90       13.90      0.69 o 
   3   3   7        9.60        7.98      0.66 o 
   4   3   7       16.11       13.37      0.87 o 
   5   3   7       36.29       34.29      1.11 o 
   6   3   7       52.73       48.12      1.04 o 
   7   3   7        1.19        1.48      0.73 o 
   8   3   7        9.16        7.45      1.33 o 
   9   3   7       10.07       12.69      1.40 o 
   1   4   7       63.17       62.05      0.88 o 
   2   4   7       90.99       86.96      1.10 o 
   3   4   7       62.47       60.25      1.51 o 
   4   4   7       44.40       45.10      1.53 o 
   5   4   7       60.94       65.56      1.76 o 
   6   4   7       45.44       42.81      1.56 o 
   7   4   7        4.71        3.11      1.22 o 
   8   4   7       26.40       28.89      1.53 o 
   1   5   7       75.39       77.66      1.16 o 
   2   5   7       59.50       58.31      1.55 o 
   3   5   7       29.71       29.97      1.31 o 
   4   5   7       21.91       23.03      1.23 o 
   5   5   7       33.14       32.31      1.43 o 
   6   5   7        7.05        8.72      1.10 o 
   7   5   7        3.03        4.06      1.21 o 
   8   5   7       20.69       23.28      1.41 o 
   1   6   7      144.66      137.25      1.66 o 
   2   6   7       14.29       12.51      1.15 o 
   3   6   7        2.26        3.44      1.03 o 
   4   6   7       33.31       29.52      1.29 o 
   5   6   7       24.27       25.74      1.40 o 
   6   6   7       17.84       17.84      1.27 o 
   7   6   7       15.58       11.59      1.36 o 
   1   7   7       37.77       35.31      0.92 o 
   2   7   7       16.94       17.93      1.25 o 
   3   7   7       11.40       13.08      1.16 o 
   4   7   7       16.20       16.34      1.27 o 
   5   7   7       12.13        9.50      1.26 o 
   6   7   7       41.82       40.64      1.69 o 
   7   7   7        9.06        6.81      1.40 o 
   1   8   7       27.49       25.92      0.84 o 
   2   8   7        6.91        5.60      0.95 o 
   3   8   7        0.08        1.03      0.98 o 
   4   8   7        1.14        1.00      0.91 o 
   5   8   7        7.14       10.32      1.20 o 
   6   8   7        6.47        5.97      1.11 o 
   0   0   8      108.56      107.32      1.83 o 
   2   0   8       28.69       29.31      1.25 o 
   4   0   8      145.45      159.62      2.30 o 
   6   0   8       27.45       30.79      1.50 o 
   8   0   8       10.04        6.50      1.15 o 
   0   1   8       10.04       10.41      0.71 o 
   1   1   8       53.32       55.52      1.16 o 
   2   1   8       26.83       27.12      0.89 o 
   3   1   8      108.95      107.25      1.34 o 
   4   1   8        7.27        7.82      0.75 o 
   5   1   8        1.15        0.68      0.70 o 
   6   1   8        0.79        0.89      0.80 o 
   7   1   8       36.22       41.21      1.48 o 
   8   1   8        3.36        1.50      0.80 o 
   0   2   8       31.34       30.49      0.97 o 
   1   2   8        7.41        7.90      0.58 o 
   2   2   8       21.59       19.66      1.60 o 
   3   2   8       65.74       70.24      1.93 o 
   4   2   8        3.28        1.39      0.77 o 
   5   2   8        9.51        9.81      0.84 o 
   6   2   8       18.80       19.77      0.92 o 
   7   2   8       20.75       15.93      1.62 o 
   8   2   8        8.00        5.48      0.91 o 
   0   3   8        9.72       10.64      0.72 o 
   1   3   8       10.73       10.85      0.61 o 
   2   3   8       32.27       33.39      1.28 o 
   3   3   8       23.05       25.96      0.92 o 
   4   3   8       31.22       27.89      0.93 o 
   5   3   8       18.48       21.18      0.93 o 
   6   3   8       15.03       11.81      1.39 o 
   7   3   8       21.13       21.81      1.49 o 
   0   4   8       35.41       33.34      1.31 o 
   1   4   8       25.70       26.93      0.70 o 
   2   4   8       24.59       23.18      1.27 o 
   3   4   8       22.42       22.74      1.39 o 
   4   4   8       11.77       15.65      1.32 o 
   5   4   8        5.09        4.32      1.06 o 
   6   4   8        1.58        1.50      1.20 o 
   7   4   8       11.84        9.95      1.25 o 
   0   5   8       63.45       60.40      1.62 o 
   1   5   8       31.22       33.09      1.22 o 
   2   5   8        9.99       10.52      1.25 o 
   3   5   8       22.56       22.31      1.27 o 
   4   5   8       13.42       13.16      1.15 o 
   5   5   8       13.22       12.77      1.38 o 
   6   5   8        8.01        9.62      1.40 o 
   0   6   8       90.95       87.50      1.85 o 
   1   6   8       50.97       52.60      1.67 o 
   2   6   8       18.53       17.29      1.23 o 
   3   6   8       29.90       29.16      1.48 o 
   4   6   8        0.48        0.82      1.14 o 
   5   6   8        9.69        9.81      1.30 o 
   6   6   8        6.03        4.17      1.24 o 
   0   7   8        7.82       10.07      1.13 o 
   1   7   8        4.77        4.95      0.71 o 
   2   7   8        6.33        6.19      1.08 o 
   3   7   8        2.95        2.91      1.14 o 
   4   7   8       12.39       12.89      1.20 o 
   5   7   8        4.84        3.91      1.33 o 
   0   8   8        9.58        8.00      1.02 o 
   1   8   8        2.56        2.16      0.82 o 
   2   8   8       12.70       10.56      1.29 o 
   3   8   8       13.38       14.56      1.29 o 
   2   0   9        0.70        0.69      1.05 o 
   4   0   9        8.22        7.24      1.24 o 
   6   0   9       15.19       17.04      1.31 o 
   1   1   9       25.41       26.22      0.76 o 
   2   1   9        4.60        4.25      0.75 o 
   3   1   9       17.94       15.82      0.91 o 
   4   1   9       35.96       31.73      1.05 o 
   5   1   9       12.35       13.46      1.70 o 
   6   1   9        0.82        1.02      0.74 o 
   1   2   9        8.22        7.42      0.64 o 
   2   2   9       27.70       26.49      1.17 o 
   3   2   9        9.93        8.08      0.82 o 
   4   2   9        0.37       -0.09      0.79 o 
   5   2   9        5.38        4.40      0.88 o 
   6   2   9       20.06       22.39      1.25 o 
   1   3   9       12.05       11.81      0.68 o 
   2   3   9       23.92       26.19      0.93 o 
   3   3   9       23.53       26.09      1.36 o 
   4   3   9       11.87       11.20      1.23 o 
   5   3   9        3.35        4.27      1.37 o 
   1   4   9        8.13        8.83      0.87 o 
   2   4   9        0.23        0.61      1.12 o 
   3   4   9        4.08        4.18      1.21 o 
   4   4   9       43.24       37.50      1.60 o 
   5   4   9        4.52        4.33      1.26 o 
   1   5   9       11.38       10.31      0.91 o 
   2   5   9       72.56       69.78      1.86 o 
   3   5   9       15.38       14.31      1.38 o 
   4   5   9       13.85       14.78      1.56 o 
   1   6   9        0.44        0.85      0.74 o 
   2   6   9       28.59       31.66      1.56 o 
   0   0  10        6.01        5.88      1.10 o 
   2   0  10        6.48        6.38      1.30 o 
   0   1  10        6.97        6.40      1.18 o 
   1   1  10        6.21        7.12      0.85 o 
   2   1  10       26.01       26.75      1.07 o 
   0   2  10       37.26       39.99      1.56 o 
   1   2  10        1.00        1.16      0.84 o 
   2   2  10        9.89        9.41      1.09 o 
   0   3  10       17.16       19.88      1.45 o 
   1   3  10        6.27        8.51      1.22 o 
                                                 
